# Supplementary material for: Genomic Organization of the B3-Domain Transcription Factor Family in Grapevine (Vitis vinifera L.) and Expression during Seed Development in Seedless and Seeded Cultivars
Source: Int J Mol Sci. 2019 Sep 14;20(18):4553. doi: 10.3390/ijms20184553 (PMC6770561; doi:10.3390/ijms20184553)
Supplement: Supplementary file 1 [file ijms-20-04553-s001.zip › Supplementary data/Supplementary Table 6and 7.xlsx]

## Sheet: Sheet1
Table 6S	Table 6S. Expression values of 25 grape B3 genes during different stages of ovule development in semi-quantitative PCR. ‘Red Globe’ is represented by ‘RG’ and ‘Thompson Seedless’ is represented by ‘TS’
	DAF= Days after full bloom
Gene I.D	R.G28 DAF	R.G31DAF	R.G34DAF	R.G37DAF	R.G40DAF	R.G43DAF	T.S28DAF	T.S31DAF	T.S34DAF	T.S37DAF	T.S40DAF	T.S43DAF
VvRAV3	0.436262	0.74793	0.00288802	-0.103985	-0.318437	-0.727185	-1.50691	-0.495674	0.510701	0.633475	-0.577366	-0.117597
VvRAV4	0.178	0.238633	-0.992343	0.247	0.706534	-0.715983	-0.378833	0.17114	-0.559584	-1.32253	-1.61908	-1.62829
VvRAV7	-0.8624	-1.53571	-1.17015	0.0877971	-0.965556	-1.0145	0.533796	-0.587193	-0.683048	-1.40543	-1.56419	-1.84709
VvABI3-1	0.317552	0.439483	-1.42268	-2.6455	-3.51328	-3.4548	-0.509309	-2.46466	0.426391	-1.9714	-2.41072	-1.28348
VvABI3-2	-0.1787	-0.186248	0.324923	0.0020009	-0.0357747	-0.354262	13.0821	-0.0316979	-0.0638592	0.200259	-1.54736	-1.61895
VvABI3-3	-1.0687	-1.07877	-2.18229	0.365868	-2.15653	-1.71538	0.668624	-0.0243378	-1.5842	-1.378	-1.26661	-2.02713
VvVAL1	0.342305	-1.67349	0.57732	-1.51002	-3.91587	-2.06725	0.297843	0.290128	0.447354	-0.0758773	0.114799	0.0587852
VvVAL2	-0.397871	-0.288639	-0.377033	-0.16293	-0.0602212	-0.288639	-0.962642	-1.24403	-0.782298	-1.00698	-0.600719	-0.830175
VvVAL3	0.326115	0.195702	0.231337	0.0261573	0.258641	0.196571	-0.48681	-0.532164	-0.703169	-0.718652	-0.396232	-0.998994
VvVAL4	0.347596	-1.72193	-1.04962	0.181505	0.122593	0.167611	0.101172	-0.150168	0.219627	0.0542375	0.363549	0.270039
VvREM1	-2.42937	-0.413037	-0.862848	0.0976869	-0.251125	-0.541916	-1.52713	-1.45439	-1.72769	-1.34918	-1.93668	0.546123
VvREM2	-1.53144	-1.76443	-0.87	0.278888	-0.727692	-1.59846	-0.165161	0.276219	-1.67032	-2.42268	-1.74845	-2.46741
VvREM3	-0.842173	-0.806908	0.785005	-0.793903	-0.521763	-0.758943	-0.889345	-0.635484	-0.304536	-2.20048	-0.598456	-1.24403
VvREM5	-1.2358	-0.158478	-0.827522	-0.0735181	-0.502593	-0.0309348	-0.442839	-0.144379	0.159611	-0.0501351	-0.183701	0.0429259
VvREM6	-0.0117356	-0.038073	-0.35681	-0.169634	-0.170194	-0.135055	-0.244033	-0.178058	-0.379945	-0.160703	-0.333099	-0.0922358
VvREM8	-2.04962	-0.463284	-2.5336	0.0409917	0.19004	-1.391	-0.730167	-0.352672	0.0690247	0.107886	0.0883521	0.0409917
VvREM9	-0.0785033	0.416168	-2.24226	-1.90837	-2.25885	-2.29016	-1.95973	-2.28166	-1.77461	-1.74594	-1.50506	-1.42068
VvREM10	0.291146	0.615513	0.158496	0.0838968	-1.79606	-2.05996	-1.03986	0.742194	-1.61133	-0.684647	-0.546998	-0.698315
VvREM11	-0.042168	-1.67667	0.218344	-0.0304262	0.300877	0.321142	-0.27472	0.0791921	-0.0716857	-0.0276325	-0.0885257	0.0467866
VvREM12	-0.3507	-0.351719	-2.02713	-0.846195	-0.924819	-0.713745	-0.876492	-0.561986	-0.576018	-0.623547	-0.709261	-0.73513
VvREM14	-0.278	-0.448942	-0.36064	0.224961	0.764638	0.32671	-0.858779	0.0317685	-0.203628	-0.167676	0.216417	0.18567
VvREM15	-0.245507	0.341126	-0.244033	-0.921044	-1.98316	0.609979	-2.14989	0.226877	-0.926237	-0.635871	-0.793472	-0.97531
VvREM16	-0.9714	-1.52427	-1.81171	-1.48821	-1.71783	-0.948162	-2.1521	0.408687	-1.6967	-0.532884	-1.99205	0.226664
VvREM17	-1.75516	0.19004	-2.23991	-0.674282	-1.02662	-1.47223	-0.762316	-2.04448	-0.835051	-1.51286	-0.900453	-0.98
VvREM19	0.2688	-0.190218	0.534827	0.439116	0.336797	0.409812	-6.0414	0.290739	-0.0150016	-1.18965	-1.17384	0.037358
Table 7S	Expression values of 25 grape B3 genes in different plant organs in semi-quantitative PCR. ‘Red Globe’ is represented by ‘RG’ and ‘Thompson Seedless’ is represented by ‘TS’.
Gene ID	R.G Root	R.G. Leaf	R.G Stem	R.G Tendril	R.G Fruit	T.S Root	T.S. Leaf	T.S. Stem	T.S. Tendril	T.S. Fruit
VvRAV3	-2.09342	1.16794	-0.489894	-0.280366	0.37105	0.39735	0.323838	-0.828303	-0.444775	-0.280366
VvRAV4	-3.17444	-3.68116	-2.48716	-0.384805	-0.822773	0.346104	-0.329189	-0.624132	0.413255	-0.331314
VvRAV7	0.60052	0.419976	-0.0203879	0.368434	0.156028	0.330161	0.564838	0.0573924	0.900257	-0.470307
VvABI3-1	0.311423	-0.216428	0.557082	-2.81933	-4.2578	-1.57546	-2.39332	-0.711708	-3.47771	-3.63036
VvABI3-2	1.2754	1.43976	1.59657	1.32721	0.485336	0.73229	0.393594	-1.34826	-0.210548	-3.11804
VvABI3-3	-1.37	-3.07687	-3.49227	-1.30136	-1.83501	-0.547259	-0.0818114	0.137353	-0.529884	-0.673878
VvVAL1	0.735964	0.687	0.851441	0.756428	0.264351	-0.181357	0.610604	0.737759	0.153225	0.824308
VvVAL2	0.354162	1.11129	1.10235	1.06785	1.17987	0.847761	0.781229	0.989338	0.888365	1.05745
VvVAL3	-1.72777	-0.869995	-0.821394	-0.962486	-0.87738	-0.639241	-0.731217	-0.828534	-0.715546	-0.865013
VvVAL4	-0.142231	0.966298	0.973599	0.708856	0.564662	0.335014	0.42444	0.420657	-0.244034	-0.28527
VvREM1	0.486171	1.458	1.09932	1.00361	0.845013	0.286161	-0.531762	-0.83873	-0.579926	0.186968
VvREM2	0.0433295	0.0410566	0.952254	0.210645	-0.433493	0.703516	0.904709	1.24457	0.139834	-0.476806
VvREM3	1.31174	1.46861	1.55221	1.45602	1.54443	1.25762	0.978359	1.08683	1.09044	1.41521
VvREM5	-1.49447	0.287973	0.210307	1.12017	0.426183	0.666558	0.820117	0.887171	0.893694	0.296891
VvREM6	-0.226585	0.101688	0.201515	0.902346	0.0390331	-0.081949	0.20321	-0.289078	0.306175	-0.497399
VvREM8	-0.183866	1.32259	-0.162462	0.187539	-0.285904	-0.425438	-0.0453956	0.182507	0.297102	-0.453829
VvREM9	-2.44903	-0.466349	-0.260917	-1.54176	-1.36357	-0.720894	-0.55813	-0.324459	-1.07632	-1.43912
VvREM10	-1.85463	-0.59497	1.15398	-0.203045	-1.95692	-1.03071	-0.737924	0.785685	-0.207542	-1.8584
VvREM11	-0.164646	-1.5612	-1.05212	-0.986244	-0.329189	0.105319	-1.30265	-1.04271	-1.69162	-1.96502
VvREM12	0.786364	0.765711	-0.187859	0.503243	0.755735	0.0822917	0.609326	0.270185	-0.11917	-1.61275
VvREM14	-0.234671	0.79088	0.825483	0.674075	1.02517	0.775543	0.816282	1.00588	0.90887	1.01678
VvREM15	1.58682	1.53316	1.37251	1.22429	1.00872	0.990647	0.497084	0.141956	-1.23253	0.291377
VvREM16	0.175731	0.343339	0.482733	0.631401	0.41735	-0.408253	-0.694983	-0.458824	-0.775267	-1.06839
VvREM17	-0.186231	1.57927	1.45734	1.20078	1.19732	1.29445	1.66676	1.62509	1.35548	-0.887447
VvREM19	1.37852	1.36455	0.980205	1.20072	1.16255	-0.284003	0.305123	0.730411	0.633079	0.72994
